# Supplementary material for: Relationship between left ventricular isovolumic relaxation flow patterns and mitral inflow patterns studied by using vector flow mapping
Source: Sci Rep. 2019 Nov 7;9:16264. doi: 10.1038/s41598-019-52680-x (PMC6838154; doi:10.1038/s41598-019-52680-x)
Supplement: Supplementary file 1 — Dataset 1 [file 41598_2019_52680_MOESM1_ESM.xlsx]

## Sheet: Sheet1
No.	IRF patterns	control=1,patient=2	age	male=1 famale=2	heart rate	EF	LV end-diastolic short diameter	LV end-systolic short diameter	LV end-diastolic long diameter	LV end-systolic long diameter	E	A	E/A	LV filling pattern	s’	e'	a'	E/e'	frame rate	frames in IVR	IVR period	Systolic blood pressure	Diastolic blood pressure	Wall motion score index
1	A	1	60	1	62.9	0.65	48	30.5	79	68	80.1	34.4	2.33	0	8.1	7.1	13.7	11.28	74	5	66	85	60	1
2	A	1	65	2	65.28	.	49.5	30.5	.	.	93.3	36.8	2.54	0	7.5	12.2	7.3	7.65	72	4	36	115	60	1
3	A	1	65	1	58.98	0.59	52.5	35	64	59	80.7	48.2	1.67	0	9.1	13.7	5.6	5.89	81	.	.	110	55	1
4	A	1	38	2	63.21	.	48	32	.	.	60.7	46.6	1.3	0	7.3	8.1	9.5	7.49	59	4	42	100	65	1
5	A	1	71	1	84.08	0.72	47.5	27.5	63	52	60.7	88.9	0.68	1	8.5	5.1	10.3	11.9	76	4	36	105	60	1
6	A	1	43	2	67.95	0.78	47.5	24.5	76	64	101	91	1.11	0	8.1	9	11.2	11.22	81	4	54	125	90	1
7	A	1	40	1	64.51	0.65	43.5	28.5	73	60	50	60	0.83	1	7.6	6.3	9.7	7.94	79	4	54	115	85	1
8	A	1	58	1	87.71	0.6	42.5	28.5	78	69	62	77	0.81	1	8.5	9.8	12.9	6.33	92	5	54	115	75	1
9	A	1	40	2	65.75	0.6	47.5	33	74	62	95	56	1.7	0	6.8	11.5	7.1	8.26	74	4	48	127	90	1
10	A	1	44	1	58.05	0.63	50.5	33.5	71	60	49	42	1.17	0	8.5	8.1	11.7	6.05	81	.	.	100	70	1
11	A	1	58	2	59.29	0.67	44.5	27.5	64	55	53	51	1.04	0	7.1	5.9	9.3	8.98	92	8	89	115	75	1
12	A	1	69	2	64.31	0.64	39.5	25.5	75	64	63	92	0.68	1	7.5	4.6	10.3	13.7	92	4	42	115	70	1
13	A	1	62	1	65.85	0.68	50	30.5	80	68	95	53	1.79	0	11.2	14	8.6	6.79	66	4	18	150	70	1
14	A	1	57	1	70.36	0.59	53.5	37.5	79	66	45.7	63	0.73	1	9	6.6	8.5	6.92	91	7	72	100	80	1
15	A	1	55	1	98.65	0.61	40	26	64	59	76.3	95.1	0.8	1	8.8	8.6	10.5	8.87	64	4	36	105	75	1
16	A	1	42	1	57.47	0.52	46	34.5	78	67	71	63	1.13	0	8	7.5	11.4	9.47	75	4	54	115	75	1
17	A	1	58	2	76.56	0.64	43.5	27.5	72	64	67	73	0.92	1	9.5	9.1	11.7	7.36	65	4	12	120	75	1
18	A	1	70	1	79.76	.	.	.	.	.	109.8	49.6	2.21	0	7.5	11.5	5.8	9.55	65	4	36	110	75	1
19	A	1	55	1	47.3	.	43	30	.	.	63.8	41.3	1.54	0	8.3	11.7	8.8	5.45	52	4	48	85	55	1
20	A	1	68	2	62.01	0.64	47.5	31	82	70	103	76	1.36	0	9	12.5	8.6	8.24	68	4	12	135	85	1
21	A	1	47	2	67.61	0.71	48	28.5	69	57	92	62	1.48	0	8.1	11.5	8.5	8	95	4	42	100	60	1
22	A	1	54	2	68.74	0.61	47.5	32	84	72	51	62	0.82	1	6.4	5.8	9	8.79	81	4	30	135	90	1
23	A	1	53	2	57.2	0.62	46	30.5	71	62	88	49	1.8	0	6.8	9.8	8	8.98	83	4	24	105	75	1
24	A	1	40	1	84.72	0.56	47	34	79	66	50	64	0.78	1	9	7.1	10.7	7.04	82	5	60	110	75	1
25	A	1	64	2	72.31	0.56	45	32	82	71	88	49	1.8	0	6.8	9.8	8	8.98	81	4	24	125	75	1
26	A	1	28	1	52.79	0.54	52	37	76	69	88	55	1.6	0	8.6	11	8.8	8	83	4	18	115	75	1
27	A	1	52	1	59.73	0.6	49.5	34	81	68	60	49	1.22	0	8.1	8.6	.	6.98	68	4	30	105	75	1
28	A	1	47	1	60.09	0.64	53	35	79	65	38	51	0.75	1	9.1	5.9	13.9	6.44	74	5	72	130	90	1
29	A	1	46	2	72.06	0.59	54	37.5	69	59	80	100	0.8	1	8	6.6	10.5	12.12	68	4	36	110	70	1
30	A	1	52	2	72.65	0.67	51.5	31.5	70	61	84	55	1.53	0	7.1	7.2	9.1	11.67	82	5	66	140	85	1
31	A	1	54	1	65.17	0.57	46.5	32.5	73	64	53	70	0.76	1	7.5	5.4	8.6	9.81	84	5	54	105	60	1
32	A	1	42	2	78.31	0.49	52	38	72	69	90	50	1.8	0	8.8	11.5	9	7.83	83	4	48	105	58	1
33	A	1	58	2	60.55	0.68	50.5	30.5	73	64	69	86	0.8	1	7.8	8.3	11.7	8.31	83	6	72	125	80	1
34	A	1	56	1	66.6	0.56	52.5	36.5	72	66	49	66	0.74	1	6.4	5.1	9.5	9.61	82	4	54	130	85	1
35	A	1	57	2	90.7	0.6	48	32	67	60	78.3	112.8	0.69	1	8	9.7	13.2	8.07	94	4	12	150	80	1
36	A	1	67	2	64.31	0.71	42	25	73	60	69.9	79.7	0.88	1	7.6	6.9	10.5	10.13	66	4	30	138	70	1
37	A	1	58	1	90.4	0.56	48	35	65	54	58.1	102.2	0.57	1	7.1	5.1	9.7	11.39	68	.	.	145	90	1
38	A	1	68	1	67.94	0.75	43.5	23	84	74	57.5	46.3	1.24	0	9.5	8	10.8	7.19	66	4	18	105	50	1
39	A	1	49	1	72.62	0.65	48	31	70	58	46.9	56.8	0.83	1	8.3	6.3	10.3	7.44	68	4	66	95	55	1
40	A	1	53	1	56.61	.	53	35	.	.	67.6	56.3	1.2	0	8.6	9.7	11.9	6.97	67	4	18	120	70	1
41	A	1	60	1	66.7	0.67	40.5	25	76	65	73.7	78.1	0.94	1	9	6.1	10.2	12.08	68	4	30	150	80	1
42	A	1	46	1	64.85	0.57	49	35	80	67	55.3	74.8	0.74	1	6.9	8	10.5	6.91	70	4	36	128	84	1
43	A	1	57	1	66.6	0.58	44.5	31	66	57	83.5	70.5	1.18	0	6.6	6.3	11.2	13.25	67	5	72	110	65	1
44	A	1	58	1	75.09	0.6	42.5	29	83	71	55.3	51	1.08	0	6.6	7.6	9.8	7.28	79	5	60	108	65	1
45	A	1	59	1	84.72	0.54	49.5	36.5	73	62	67.2	49.9	1.35	0	7.5	7.5	10.3	8.96	79	4	48	105	75	1
46	A	1	58	1	71.58	0.66	50.5	31.5	82	71	56	64	0.88	1	7.1	5.4	8.8	10.37	78	4	54	110	70	1
47	A	1	48	1	69.15	0.54	50.5	37	81	69	71.6	59.6	1.2	0	8.6	12.4	9.3	5.77	78	4	36	114	66	1
48	A	1	61	2	63.65	0.56	43	30.5	80	70	82.4	36.9	2.23	0	7.6	10	9.3	8.24	94	4	24	90	60	1
49	A	1	62	1	77.71	0.57	47	33.5	76	65	67.2	82.4	0.82	1	8.3	8	12.4	8.4	92	4	48	132	86	1
50	A	1	41	2	46.62	0.59	48.5	33.5	74	64	92.2	44.5	2.07	0	5.3	6.4	4.7	14.41	51	4	78	108	75	1
51	A	1	59	2	62.21	0.64	43	28	70	60	57.5	82.4	0.7	1	8.1	6.1	10	9.43	92	7	78	134	55	1
52	A	1	74	2	80.86	0.68	39.5	24	62	53	91.1	141.5	0.64	1	5.6	5.6	7.5	16.27	68	5	72	134	60	1
53	A	1	68	1	82.94	0.63	38	25.5	58	48	120.3	75.9	1.58	0	7.8	10.7	7.5	11.24	65	4	8	95	60	1
54	A	1	69	1	53.22	0.52	49.5	38	72	59	65.1	43.4	1.5	0	8.1	14.6	6.1	4.46	51	4	48	110	70	1
55	A	1	68	1	62.13	0.59	48	33	80	69	61.8	48.8	1.27	0	6.8	9.3	6.6	6.65	66	5	78	95	70	1
56	A	1	71	2	78.66	0.58	40.5	28.5	69	59	84.6	69.4	1.22	0	7.1	8.5	6.3	9.95	94	6	66	130	90	1
57	A	1	77	1	79.58	.	.	.	.	.	87.7	57.6	1.52	0	8.8	11	5.6	7.97	51	4	54	104	55	1
58	A	1	48	2	56.74	0.6	51.5	35	76	65	66.8	44.5	1.5	0	6.8	10	7.8	6.68	43	4	36	106	56	1
59	A	2	51	1	64.68	0.59	46	33	73	58	54	62	0.87	1	7.8	9	6.3	6	66	4	18	105	70	1.06
60	A	2	54	1	52.14	0.5	46.5	34	73	68	41	49	0.84	1	9.1	5.1	6.9	8.04	77	8	108	100	60	1.25
61	A	2	59	2	73.8	0.65	42.5	27.5	69	57	48.8	63.6	0.77	1	7.1	7.3	9.8	6.68	79	.	.	100	65	1
62	A	2	55	2	68.57	0.61	47.5	32	69	60	84	84	1	0	8.1	9	11.4	9.33	58	5	84	125	70	1.13
63	A	2	62	1	87.54	0.51	55	41	85	75	47	69	0.68	1	5.3	4.4	7.8	10.68	57	4	78	120	70	2
64	A	2	71	2	76.83	0.61	47.5	32.5	70	59	58	75	0.77	1	6.9	6.8	7.8	8.53	92	10	114	105	60	1
65	A	2	73	1	63.49	0.5	52	40	79	67	54	71	0.76	1	5.3	5.4	9.3	10	82	4	48	125	75	1.5
66	A	2	77	1	59.97	0.65	45.5	29	71	61	95	95	1	1	11.2	7.5	11.5	12.67	83	4	54	120	65	1.13
67	A	2	40	1	50.55	0.52	53	39	75	67	69	39	1.77	0	7.8	10.2	7.3	6.76	83	4	42	95	60	1.25
68	A	2	58	1	65.53	0.56	41.5	29.5	81	70	92	75	1.23	2	8.3	5.4	7	17.04	70	4	48	120	75	1.06
69	A	2	54	1	69.95	0.6	46	31.5	73	62	55.3	51	1.08	0	10	9.3	8.6	5.95	82	4	12	115	75	1
70	B	2	52	2	76.83	0.52	63	46	95	86	44	67	0.66	1	6.3	7.6	8.8	5.79	57	4	24	115	75	2.31
71	A	2	72	1	79.65	0.33	56.5	47.5	87	82	39	125	0.31	1	7.6	4.6	9	8.48	57	8	132	110	70	1.63
72	B	2	49	1	85.79	0.28	83.5	73	104	98	88	66	1.33	2	3.6	6.3	5.6	13.97	50	4	30	90	60	2.38
73	B	2	58	1	55.35	0.6	50.5	34	81	71	75.9	29.3	2.59	2	7.8	5.6	8	13.55	79	4	6	110	70	1.63
74	A	2	63	2	72.44	0.62	41.5	28	64	54	55.9	77.8	0.72	1	8	6.9	14.7	8.1	95	9	96	130	75	1
75	B	2	60	1	77.91	0.57	55	39.5	82	68	93	93	1	2	6.6	6.8	8.5	13.68	83	6	72	115	70	2
76	A	2	48	1	79.13	0.55	46.5	33	81	72	80	87	0.92	1	8	6.5	11	12.31	82	4	12	105	65	1.13
77	A	2	57	1	69.6	0.58	43	29.5	73	65	79.1	71.6	1.1	0	8.5	6.9	10	11.46	68	4	36	130	80	1
78	A	2	70	1	60.14	0.56	46.5	34	76	63	73	97	0.75	1	9	6.4	10.7	11.41	82	7	84	125	75	1
79	A	2	58	1	89.11	0.59	44	31	75	62	39	61	0.64	1	9.1	8.4	14.5	4.64	67	4	30	115	80	1
80	B	2	52	1	59.16	0.63	54	35	81	72	69.4	52	1.33	2	8	5.4	9.1	12.85	66	4	36	105	60	1.75
81	A	2	68	1	77.97	0.65	47	30.5	69	57	63.6	79.8	0.8	1	10.5	5.8	12	10.97	95	5	54	140	70	1.06
82	A	2	55	2	57.15	0.51	50.5	38	78	67	36	71	0.51	1	8.8	5.6	11.2	6.43	80	7	90	120	70	1.31
83	A	2	57	1	71.1	0.56	44.5	33	68	54	73.7	81.3	0.91	1	9.7	6.6	10.3	11.17	83	4	48	110	70	1.25
84	A	2	52	2	56.86	0.59	47.5	33	77	66	67.2	53.1	1.27	0	8.1	6.6	9.7	10.18	82	4	48	95	70	1.13
85	A	2	44	1	71.36	0.53	50	37	75	65	66.2	57.3	1.16	0	8.3	6.8	8	9.74	83	5	60	100	60	1
86	A	2	61	1	60.4	0.66	48.5	30	75	66	66.1	43.4	1.52	0	7.1	6.6	9.8	10.02	84	4	36	105	65	1
87	A	2	55	2	62.78	0.53	54.5	40	72	63	58	73	0.79	1	6.8	6.6	8.8	8.79	58	4	48	105	55	1.13
88	A	2	60	2	69.79	0.56	46	32.5	72	63	69	90	0.77	1	8	6.8	10	10.15	82	6	78	110	70	1
89	A	2	59	2	64.49	0.54	49	36	67	57	71.6	56.4	1.27	2	9.5	4.6	7.8	15.57	82	8	96	120	90	1
90	B	2	63	2	90.11	0.3	52.5	46	81	74	65	102	0.64	1	6.1	3.9	8.6	16.67	83	5	60	140	80	2.06
91	A	2	44	1	72.22	0.55	51.5	36.5	84	76	62.5	45	1.39	0	8.3	9.7	11.7	6.44	83	5	60	120	85	1.13
92	A	2	57	2	77.5	0.66	47	30	77	64	63	76	0.83	1	8.5	7.1	9	8.87	67	4	42	168	90	1
93	A	2	55	2	95.33	0.58	47.5	33	81	71	40	76	0.53	1	5.8	5.1	10.7	7.84	57	6	108	110	80	2.25
94	A	2	67	1	76.43	0.5	52	39	84	74	30	81	0.37	1	4.4	3.4	7.5	8.82	65	7	102	130	80	1.5
95	A	2	62	1	66.19	0.51	52.5	38.5	91	83	107	63	1.7	2	8.3	8.5	5.3	12.59	82	5	60	100	60	2.31
96	B	2	70	1	68.55	0.48	54.5	40.5	79	74	52	77	0.68	1	6.4	5.1	9	10.2	66	5	78	120	65	2.31
97	A	2	80	1	62.01	0.51	48.5	37.5	76	63	91.1	104.1	0.88	1	6.1	4.7	8.5	19.38	66	4	48	110	60	1.25
98	A	2	72	2	78.92	0.66	41	26.5	70	57	100.8	127.9	0.79	1	7.6	6.9	10.7	14.61	68	4	60	105	65	1.13
99	A	2	55	1	68.61	0.54	44.5	33	82	69	61.8	75.9	0.81	1	8.6	6.8	9.3	9.09	66	4	12	100	65	1.5
100	A	2	71	1	61.11	0.65	52	34	78	64	60.4	66.8	0.9	1	9	9.3	7.3	6.49	66	.	.	100	60	1.25
101	A	2	49	2	69.13	0.52	53	39.5	78	68	65.1	55.3	1.18	0	8.1	6.9	10.7	9.43	52	4	54	130	80	1
102	B	2	52	1	66.52	0.54	47	32.5	72	69	97.6	69.4	1.41	2	8.1	7.8	10.8	12.51	67	5	72	115	70	1.63
103	B	2	58	1	63.37	0.52	46.5	33	82	78	61.3	70.7	0.87	1	8	8	10.7	7.66	80	7	84	140	80	2.5
104	A	2	55	2	73.99	0.57	44	32	74	60	64	75.9	0.84	1	6.6	4.7	9	13.62	110	6	54	120	70	1
105	A	2	60	1	62.85	0.6	49.5	35	72	57	87.8	84.6	1.04	2	7.5	4.9	10	17.92	69	4	24	110	70	1.06
106	A	2	65	1	74.54	0.62	48.5	32.5	78	66	51	72.6	0.7	1	8	4.6	12	11.09	95	4	42	135	85	1.31
107	B	2	49	1	80.98	0.46	52	40.5	87	78	78.1	43.4	1.8	2	4.9	7.8	6.1	10.01	75	4	18	100	70	2
108	B	2	69	1	88.88	0.47	58.5	46	78	67	61.8	81.3	0.76	1	6.8	6.1	8.8	10.13	65	.	.	110	60	2.25
109	A	2	67	1	72.07	0.53	48.5	35.5	75	66	58.5	90	0.65	1	5.4	4.2	9	13.93	66	5	72	100	65	1.5
110	A	2	72	2	78.55	0.65	40.5	26	66	56	77	61.8	1.25	0	5.9	6.4	4.2	12.03	92	4	30	100	65	1
111	B	2	59	1	101.51	0.42	54.5	43	87	81	87.8	125.8	0.7	1	4.1	5.7	6.7	15.4	50	4	30	130	80	2.5
112	C	2	56	1	.	0.48	67	49.5	79	75	133.7	.	.	3	4.1	6.8	2.9	19.66	73	4	66	.	.	2.38
113	A	2	50	1	76.74	0.56	52	37	80	70	73.7	77	0.96	1	6.1	5.9	8.5	12.49	66	4	18	110	65	2
114	C	2	74	1	61.54	0.22	61	56.5	82	75	65	79	0.82	1	.	.	.	.	43	6	138	150	105	2
115	B	2	50	1	76.24	0.35	62.5	54	82	72	51.3	62	0.83	1	4.7	5.3	8	9.68	50	4	84	125	80	2
116	C	2	66	1	73.47	0.4	68.5	54.5	92	87	86.7	58.5	1.48	2	3.9	4.1	9.8	21.15	57	4	12	125	80	2
117	C	2	55	2	68.51	0.29	74.5	66	87	79	55.8	62.1	0.9	1	4.7	6.1	8.6	9.15	83	4	102	105	65	2
118	C	2	31	1	69.93	0.24	76.5	68.5	92	87	86.7	58.5	1.48	2	3.2	5.8	7.5	14.95	43	4	54	90	55	2.31
119	C	2	54	2	87.62	0.2	65.5	61.5	86	78	122.9	.	.	3	3.6	3.2	8.8	38.41	55	6	114	125	75	2
120	C	2	46	1	43.82	0.31	72.5	63.5	87	78	68.3	35.8	1.91	3	3.6	2.4	4.2	28.46	59	6	102	130	90	2.63
121	C	2	38	2	71.1	0.21	71	66.5	84	76	105	24	4.38	3	2.4	4.6	2.2	22.83	43	4	96	80	65	2.13
122	B	2	56	1	64.4	0.3	69.5	49	77	68	118	34	3.47	3	5.3	7.1	3	16.62	55	4	36	95	60	1.69
123	C	2	63	1	86.99	0.25	76	68	91	85	75	0	.	3	3.2	4.2	9.8	17.86	43	4	96	80	55	2.5
124	B	2	72	1	57.55	0.39	59	47.5	87	82	68	124	0.55	1	5.1	5.3	10	12.83		.	120	135	70	2.56
125	C	2	61	1	95.66	0.21	65.5	59.5	76	73	112	0	.	3	4.6	3.9	8.1	28.72	55	5	90	100	75	2.31
126	C	2	63	2	84.87	0.26	83.5	73.5	88	84	73	36	2.03	3	2.4	4.9	3.2	14.9	55	4	60	100	70	2
127	B	2	68	1	51.96	0.49	58.5	42.5	73	70	53	45	1.18	2	5.6	5.6	8.8	9.46	51	4	18	100	50	2.63
128	C	2	40	2	64.89	0.34	67.5	57	86	80	110.6	21.7	5.1	3	3.4	3	1.7	36.87	51	4	36	100	50	2.5
129	C	2	49	2	80.36	0.26	69	63.5	96	84	78	0	.	3	2.7	2.2	3.2	35.45	50	4	73	95	60	2.44
130	C	2	56	2	81.8	0.12	87	82.5	91	89	89.9	98.5	0.91	1	3.6	3	5.8	29.97	50	4	84	105	65	2
131	B	2	71	1	61.42	0.43	72.5	56.5	91	86	57.7	97.6	0.59	1	3.4	3.6	5.6	16.03	73	6	120	120	60	2
132	C	2	59	2	69.29	0.31	65	57.5	82	72	50.7	80.9	0.63	1	3.4	2.9	5.1	17.48	51	4	66	110	55	2.31
133	C	2	33	1	88.15	0.29	77	69	105	93	73.3	21.7	3.38	3	4.4	4.6	2.2	15.93		.	42	95	82	2.63
134	B	2	43	2	54.02	0.37	78.5	65	92	85	123.3	.	.	3	2.9	3.7	5.6	33.32	56	4	72	105	70	2.88
135	C	2	53	1	85.68	0.32	76	66.5	97	86	73.9	17.7	4.18	3	2.2	2.9	3.7	25.48	51	4	36	95	78	2.31
136	C	2	40	1	100.91	0.28	64	57	97	88	72	38	1.89	3	3.3	3.4	6.1	21.18	70	4	78	130	95	2.63
137	C	2	33	1	68.33	0.19	85.5	77.5	85	84	113.8	59.2	1.92	3	6.6	6	6	18.97	80	4	36	95	60	2.13
138	C	2	53	2	95.89	0.29	71.5	62.5	102	95	117	51	2.29	3	3.4	3.2	6.3	36.56	50	4	42	105	75	2.5
139	A	2	50	2	79.63	0.65	55	34.5	66	58	78	96.5	0.81	1	6.9	5.9	10.2	13.22	66	4	48	140	80	1.13
140	B	2	57	1	95.78	0.31	64.5	55.5	81	75	30	99	0.3	1	4.7	4.6	9.3	6.52	49	4	90	120	90	2
141	B	2	55	2	83.92	0.26	61.5	56	76	68	104	0	.	3	6.1	3.2	8.8	32.5	50	5	106	122	60	2
142	C	2	62	1	77.36	0.46	65.5	51.5	87	76	39	84.6	0.46	1	3.7	7.1	3.9	5.49	50	4	72	140	55	2
143	A	2	55	2	70.99	0.69	51	30.5	76	65	72.3	112	0.65	1	6.9	5.3	10	13.64	70	4	54	125	65	1
144	B	2	73	2	59.93	0.41	68.5	52	74	62	60.7	78.1	0.78	1	3.7	4.1	5.4	14.8	46	4	58	110	70	2.5
145	A	2	72	1	72.84	0.65	48	31.5	74	60	68.9	98.5	0.7	1	6.8	5.8	11.7	11.88	68	4	66	140	68	1.38
146	B	2	68	1	71.09	0.53	78.5	58	76	66	87	.	.	3	2.7	3	9	29	83	7	150	148	96	1.88
				34															70.6389	4.64493
				57															14.333	1.1826
																			110	10
																			43	4

## Sheet: Sheet2
涡流模式
分组
年龄
性别
心率
ef
舒张短径
收缩短径
舒张长径
收缩长径
左房
e
a
e比a
充盈方式
s
ea
aa
e比e
帧频
ivr帧数
ivr期
收缩压
舒张压
分组用
